# Supplementary material for: SARS-CoV-2 propagation to the TPH2-positive neurons in the ventral tegmental area induces cell death via GSK3β-dependent accumulation of phosphorylated tau
Source: PLoS One. 2024 Oct 30;19(10):e0312834. doi: 10.1371/journal.pone.0312834 (PMC11524480; doi:10.1371/journal.pone.0312834)
Supplement: S1 File — (XLSX) [file pone.0312834.s006.xlsx]

## Sheet: Fig.3.4 and 6
	Fig.3B		uninfection						infection
	Signal	TPH2	1.23	1.07	1.25	1.37	1.24	1.24	0.874	1.02	0.87	0.66	0.778	0.978
		β-actin	0.941	0.864	0.692	0.531	0.603	0.663	0.747	0.728	0.929	0.99	1.06	1.37
		TPH2/β-actin	1.30712	1.23843	1.80636	2.58004	2.05638	1.87029	1.17001	1.4011	0.936491	0.666667	0.733962	0.713869
	Fig.4B		uninfection						infection
	Signal	γ-H2AX	0.519	0.835	0.587	0.602	1.14	0.748	2.01	1.32	1.46	2.09	1.27	1.58
		β-actin	1.46	1.37	1.29	1.26	1.29	1.35	1.33	1.33	1.48	1.47	1.48	1.51
		γ-H2AX/Act	0.355479	0.609489	0.455039	0.477778	0.883721	0.554074	1.51128	0.992481	0.986486	1.42177	0.858108	1.04636
	Fig.4C		uninfection						infection
	Signal	Cleaved caspase-3	0.134	0.151	0.141	0.0794	0.127	0.108	0.167	0.144	0.255	0.386	0.174	0.196
		β-actin	1.35	1.17	1.03	1.21	1.12	1.12	1.02	1.02	0.999	0.994	1.09	1.2
		Cleaved caspase-3/β-actin	0.0992593	0.12906	0.136893	0.0656198	0.113393	0.0964286	0.163725	0.141176	0.255255	0.38833	0.159633	0.163333
	Fig.6B		uninfection						infection
	Signal	P-Tau (S404)	6.35	5.99	5.05	4.3	5.77	5.04	7.06	7.63	8.33	7.86	7.91	8.19
		T-Tau	1.92	1.98	1.92	1.52	2.21	1.81	2.43	2.64	2.71	2.06	2.04	1.93
		β-actin	1.46	1.37	1.29	1.26	1.29	1.35	1.33	1.33	1.48	1.47	1.48	1.51
		P-Tau (S404)/T-Tau	3.30729	3.02525	2.63021	2.82895	2.61086	2.78453	2.90535	2.89015	3.0738	3.81553	3.87745	4.24352
		P-Tau (S404)/β-actin	4.34932	4.37226	3.91473	3.4127	4.47287	3.73333	5.30827	5.73684	5.62838	5.34694	5.34459	5.42384
	Fig.6C		uninfection						infection
	Signal	P-GSK3 (S9)	2.08	3.16	1.42	1.83	3.3	1.35	2.25	1.02	1.26	1.25	1.71	0.51
		T-GSK3	2.29	2.18	2.1	2.4	2.32	2.02	2.34	2.39	2.14	2.6	2.52	3.96
		P-GSK3 (S9)/T-GSK3	0.908297	1.44954	0.67619	0.7625	1.42241	0.668317	0.961538	0.426778	0.588785	0.480769	0.678571	0.128788
	Fig.6D		uninfection						infection
	Signal	P-AKT (S473)	0.77	1.23	0.503	0.587	1.31	0.59	0.823	0.551	0.626	0.754	0.761	0.484
		T-AKT	0.728	0.851	0.871	0.853	0.81	0.959	1.03	1.1	0.975	0.898	0.924	1.1
		P-AKT (S473)/T-AKT	1.05769	1.44536	0.577497	0.688159	1.61728	0.615224	0.799029	0.500909	0.642051	0.839644	0.823593	0.44

## Sheet: Fig.5
		TUNEL staining of ventral tegmental area	Uninfection-1			Uninfection-2			Uninfection-3			Uninfection-4			Uninfection-5			Uninfection-6
		Field	1	2	3	1	2	3	1	2	3	1	2	3	1	2	3	1	2	3
		Number of TUNEL positive cells	6	6	3	4	3	5	4	7	3	5	6	5	4	5	3	3	4	2
		Average	5			4			4.66667			5.33333			4			3
		TUNEL staining of ventral tegmental area	Infection-1			Infection-2			Infection-3			Infection-4			Infection-5			Infection-6
		Field	1	2	3	1	2	3	1	2	3	1	2	3	1	2	3	1	2	3
		Number of TUNEL positive cells	14	15	12	14	10	9	9	10	10	8	15	10	8	11	15	9	10	11
		Average	13.6667			11			9.66667			11			11.3333			10

## Sheet: S2 Fig.
		B	TUNEL staining of cerebral cortex	Uninfection-1			Uninfection-2			Uninfection-3			Uninfection-4			Uninfection-5			Uninfection-6
			Field	1	2	3	1	2	3	1	2	3	1	2	3	1	2	3	1	2	3
			Number of TUNEL positive cells	5	10	12	4	6	12	8	8	6	6	6	3	5	8	5	7	8	10
			Average	9			7.33333			7.33333			5			6			8.33333
				Infection-1			Infection-2			Infection-3			Infection-4			Infection-5			Infection-6
			Field	1	2	3	1	2	3	1	2	3	1	2	3	1	2	3	1	2	3
			Number of TUNEL positive cells	12	13	11	8	11	14	11	4	10	14	11	12	9	10	7	11	17	14
			Average	12			11			8.33333			12.3333			8.66667			14
		D	TUNEL staining of olfactory blub	Uninfection-1			Uninfection-2			Uninfection-3			Uninfection-4			Uninfection-5			Uninfection-6
			Field	1	2	3	1	2	3	1	2	3	1	2	3	1	2	3	1	2	3
			Number of TUNEL positive cells	6	5	10	6	3	5	5	2	3	5	5	4	2	4	6	7	6	7
			Average	7			4.66667			3.33333			4.66667			4			6.66667
				Infection-1			Infection-2			Infection-3			Infection-4			Infection-5			Infection-6
			Field	1	2	3	1	2	3	1	2	3	1	2	3	1	2	3	1	2	3
			Number of TUNEL positive cells	11	13	15	12	6	10	13	8	10	10	9	9	9	10	10	9	9	8
			Average	13			9.33333			10.3333			9.33333			9.66667			8.66667
